# Supplementary material for: Low, Intermediate, and High Glutamine Levels Are Progressively Associated with Increased Lymphopenia, a Diminished Inflammatory Response, and Higher Mortality in Internal Medicine Patients with Sepsis
Source: J Clin Med. 2025 May 9;14(10):3313. doi: 10.3390/jcm14103313 (PMC12112633; doi:10.3390/jcm14103313)
Supplement: Supplementary file 1 [file jcm-14-03313-s001.zip]

Archive with 1 entries (1 files):
- jcm-3583038-supplementary.pdf
